# Supplementary material for: A Novel Generation of Tailored Antimicrobial Drugs Based on Recombinant Multidomain Proteins
Source: Pharmaceutics. 2023 Mar 26;15(4):1068. doi: 10.3390/pharmaceutics15041068 (PMC10146347; doi:10.3390/pharmaceutics15041068)
Supplement: Supplementary file 1 [file pharmaceutics-15-01068-s001.zip]

Archive with 1 entries (1 files):
- pharmaceutics-2237628-supplementary.pdf
